# Supplementary material for: Glymphatic influx and clearance are perturbed in Huntington’s disease
Source: JCI Insight. 2024 Oct 22;9(20):e172286. doi: 10.1172/jci.insight.172286 (PMC11530125; doi:10.1172/jci.insight.172286)
Supplement: Supporting data values [file jciinsight-9-172286-s035.xlsx]

## Sheet: Fig1.C
WT	zQ175
0.12	0.017
0.038	0.009
0.06	0.013
0.12	0.043
0.026	3e-08

## Sheet: Fig1.D
WT	zQ175
1.57	19.78
6.73	3.63
2.55	2.92
2.22	3.29
3.66	4.65

## Sheet: Fig1.F
WT	zQ175
18.4637	2.04817
31.833	6.0374
7.61363	4.3086
11.769	2.93631
	4.99364

## Sheet: Fig1.H
WT	zQ175
12.9693	9.90881
12.8228	12.1096
19.4077	9.49105
12.7987	8.6237

## Sheet: Fig2.B
WT	zQ175
43.92	32.14
39.15	5.63
37.71	13.42
51.12	37.13

## Sheet: Fig2.D
WT	zQ175
37.92	10.89
39.94	16.21
40.13	8.33
41.82	33.82

## Sheet: Fig2.G
	WT	zQ175
	1.1992	0.583695
AQP4 M1	1.01134	0.338619
	0.986821	0.470042
	0.838843	0.249654
	0.871611
	WT	zQ175
	0.94736	0.548528
	0.801001	0.353902
AQP4 M23	0.880183	0.454109
	0.806702	0.213926
	0.760448
	WT	zQ175
	1.27137	1.26366
SNTA1	1.2321	1.19757
	1.02096	1.43407
	1.21054	1.07043
	1.15369
	WT	zQ175
	0.88847	0.969353
DTNA	0.823982	1.08649
	1.12703	1.13588
	1.16622	1.03387
	0.947527
	WT	zQ175
	0.798209	1.34793
DAG-1	1.05066	1.04137
	1.08267	0.981035
	1.08041	1.02034
	1.36626
	WT	zQ175
	0.869395	1.18352
GFAP	1.09526	0.95839
	0.786295	0.870451
	0.614166	1.13287
	1.06836

## Sheet: Fig3.C
WT	zQ175
0.018	0.005
0.033	8e-11
0.021	7e-06
0.015	5e-09
0.037	0.017

## Sheet: Fig3.D
WT	zQ175
4.0509	2.7098
2.9266	7.3962
4.5405	2.8046
2.6515	6.2592
2.0671	1.785

## Sheet: Fig3.F
WT	zQ175
12.3761	5.1784
16.0601	13.735
15.8094	7.93893
18.725	7.47062

[truncated: 21 more sheets: Fig3.H, Fig4.B, Fig4.D, Figure S1.D, Figure S1.E, Figure S1.F, Figure S2.A, Figure S2.B, Figure S2.C, Figure S2.E, Figure S2.F, Figure S2.G, Figure S3.B_x0009_, Figure S4, Figure S5.A, Figure S5.B, Figure S5.D, Figure S5.E, Figure S5.H, Figure S6.B …]
